# Supplementary material for: The Clinical and Biological Effects of Receptor Expression-Enhancing Protein 6 in Tongue Squamous Cell Carcinoma
Source: Biomedicines. 2023 Apr 25;11(5):1270. doi: 10.3390/biomedicines11051270 (PMC10215315; doi:10.3390/biomedicines11051270)
Supplement: Supplementary file 1 [file biomedicines-11-01270-s001.zip]

Archive with 1 entries (1 files):
- biomedicines-2331681-supplementary.pdf
